# Supplementary material for: Table tennis playing styles require specific energy systems demands
Source: PLoS One. 2018 Jul 18;13(7):e0199985. doi: 10.1371/journal.pone.0199985 (PMC6051612; doi:10.1371/journal.pone.0199985)
Supplement: S1 Spreadsheet — (XLSX) [file pone.0199985.s001.xlsx]

## Sheet: All round vs offensive
	Participant	Temporal variables					Absolut energy systems contribution					% of contribution				INC	Game variables											Magnitude-based inference (all round vs offensive)
		RD	RT	NS	RS	W:R	WOXID	WPCr	W[La]	WANAER	WTOTAL	%OXID	%PCr	%[La]	%ANAER	VO2max	VO2mean	%VO2max	VO2peak	%VO2max	Hrmean	Hrpeak	Lacmean	Lacpeak	body weight	age			RD	RT	NS	RS	W:R	WOXID	WPCr	W[La]	WANAER	WTOTAL	%OXID	%PCr	%[La]	%ANAER	VO2max	VO2mean	VO2peak	Hrmean	Hrpeak	Lacmean	Lacpeak
Offensive	1	2.96	6.71	3.47	1.33	0.455897	438.817	31.4208	8.06805	39.4888	478.306	91.744	6.56919	1.6868	8.25599	46.91	32	68.2157	46.86	99.8934	144.2	163.68	1.52	1.62	64.6	22		ES	-0.33931	-0.198788	-0.123839	1.28479	0.0761108	-0.0863577	0.796065	-0.0276922	0.435887	-0.0548051	-0.487795	0.474441	0.200524	0.487795	-0.95007	0.525165	0.14131	0.495254	0.304618	0.731917	0.26484
	2	3.8	9.85	4.69	1.18	0.385147	839.062	14.0579	11.6075	25.6654	864.727	97.032	1.62571	1.34233	2.96803	38.91	28.5	73.246	40.38	103.778	155	182.95	1.41	1.79	68.5	23		lower	-1.20594	-1.07297	-0.98282	0.389023	-0.818799	-0.945463	-0.0952198	-0.87972	-0.429537	-0.912337	-1.38332	-0.425103	-0.656873	-0.407725	-1.85087	-0.362339	-0.739438	-0.402495	-0.594714	-0.135277	-0.598167
	3	3.17	8.08	3.99	1.26	0.401395	795.862	20.3611	11.4843	31.8454	827.708	96.1526	2.45994	1.38749	3.84742	45.67	37.6	82.3298	46.65	102.146	157.2	180.28	2.48	3.18	66.3	19		upper	0.527317	0.675397	0.735141	2.18055	0.97102	0.772747	1.68735	0.824336	1.30131	0.802727	0.407725	1.37399	1.05792	1.38332	-0.0492712	1.41267	1.02206	1.393	1.20395	1.59911	1.12785
	4	3.6	7.25	4.04	1.09	0.603631	788.717	17.873	8.14273	26.0158	814.733	96.8068	2.19373	0.999436	3.19317	36.07	24.98	69.2542	32.83	91.0175	151.1	170.26	1.62	1.8	81.6	18		±	0.866627	0.874185	0.858981	0.895764	0.89491	0.859105	0.891285	0.852028	0.865424	0.857532	0.89552	0.899544	0.857397	0.89552	0.900799	0.887504	0.880749	0.897748	0.899332	0.867193	0.863007
	5	3.39	6.84	3.77	1.07	0.495117	1003.95	18.3822	13.7866	32.1688	1036.12	96.8953	1.77414	1.33061	3.10475	45.02	36.2	80.4087	52.23	116.015	131.5	168.96	1.59	2.01	67.8	19		positive	14.4553	21.5018	25.7178	97.2275	40.1672	28.1747	87.5576	32.0341	68.2069	30.3029	9.44844	70.9318	50.0425	71.9078	2.16057	74.0654	45.3131	71.6649	58.1377	85.212	55.2153
	6	4.27	8.97	4.81	1.07	0.48	705.406	13.1967	0.232798	13.4295	718.836	98.1318	1.83585	0.0323854	1.86823	41.5763	29.19	70.2082	39.89	95.9441	129.238	146.5	1.27	1.51	69.55	27		trivial	24.5137	28.5953	30.4289	1.95395	30.7372	30.9455	8.87645	31.7985	21.0501	31.2975	18.6438	19.1461	28.8902	18.6438	5.94845	17.5141	29.7634	18.7462	25.2054	10.8087	26.9845
	7	4.48	7.15	4.04	1.07	0.62	806.448	20.165	11.2628	31.4279	837.876	96.2491	2.40669	1.34421	3.7509	46.3282	26.77	57.7833	37.53	81.0089	144.201	167	1.16	1.45	73.75	21		negative	61.031	49.9029	43.8533	0.818517	29.0957	40.8797	3.56595	36.1674	10.743	38.3996	71.9078	9.92211	21.0673	9.44844	91.891	8.42047	24.9235	9.58886	16.6569	3.97928	17.8002
	MEAN	3.66714	7.83571	4.11571	1.15286	0.491598	768.323	19.351	9.2264	28.5774	796.9	96.1445	2.69503	1.16046	3.8555	42.9264	30.7486	71.6351	42.3386	98.5432	144.634	168.519	1.57857	1.90857	70.3	21.2857		Outcome	unclear	unclear	unclear	V.L. +ive	unclear	unclear	L.+ive	unclear	unclear	unclear	unclear	unclear	unclear	unclear	L.-ive	unclear	unclear	unclear	unclear	L.+ive	unclear
	SD	0.558322	1.18853	0.478813	0.10657	0.0912216	171.115	6.00524	4.45554	8.11647	169.493	2.04591	1.73822	0.535855	2.04591	4.16966	4.7402	8.21802	6.58583	10.9416	10.9322	11.9747	0.43141	0.592324	5.74652	3.09377
	±	0.413603	0.880457	0.354703	0.0789466	0.0675767	126.762	4.44866	3.30065	6.01266	125.56	1.5156	1.28767	0.39696	1.5156	3.08887	3.51152	6.08788	4.87876	8.10553	8.09857	8.87082	0.319587	0.438792	4.257	2.29186
	CI INFERIOR	3.25354	6.95526	3.76101	1.07391	0.424022	641.561	14.9023	5.92575	22.5647	671.34	94.6289	1.40737	0.763504	2.3399	39.8375	27.237	65.5473	37.4598	90.4377	136.536	159.648	1.25898	1.46978	66.043	18.9939
	CI SUPERIOR	4.08075	8.71617	4.47042	1.2318	0.559175	895.084	23.7996	12.5271	34.59	922.46	97.6601	3.9827	1.55742	5.3711	46.0152	34.2601	77.723	47.2173	106.649	152.733	177.389	1.89816	2.34736	74.557	23.5776
All round	1	2.99081	7.13466	3.34	1.08	0.448104	480.717	15.3155	1.00397	16.3195	497.036	96.7166	3.08136	0.201992	3.28335	43.04	25.8	59.9442	34.17	79.3913	123.6	139.08	0.88	0.97	94.1	18
	2	3.15	7.99	3.42	1.05	0.411891	635.186	18.7611	6.72787	25.4889	660.675	96.142	2.83968	1.01833	3.85802	37.66	30.5	80.9878	41.03	108.948	145	163.13	1.47	2.39	96	27
	3	3.96	7.7	4.28	1.03	0.514068	992.628	15.257	22.7405	37.9974	1030.63	96.3132	1.48036	2.20647	3.68683	48.3606	31.1	64.3086	44	90.9832	139.3	177.81	2.09	3	66	19
	4	4.52	8.81	5.11	1.08	0.51	833.554	15.3614	4.20015	19.5615	848.915	97.707	1.80062	0.492331	2.29295	51.7619	22.99	44.4149	38.34	74.07	121.84	151.5	0.75	1.06	70.2	23
	5	4.57	9.76	4.85	1.02	0.46	1026.53	19.0313	12.5969	31.6283	1058.16	97.011	1.79854	1.19046	2.98899	51.74	28.7749	55.6143	40.8378	78.9288	152.552	185.667	1.15	1.46	72.2	17
	6	4.12	8.84	4.5	1.02	0.47	981.175	14.2306	10.347	24.5776	1005.75	97.5563	1.41492	1.02878	2.4437	53.96	32.05	59.3958	49.08	90.9563	151.39	177.2	1.31	1.61	66.3	18
	7	3.72	7.42	3.81	0.98	0.5	473.988	10.004	0.816351	10.8204	484.808	97.7681	2.0635	0.168386	2.23188	49.92	27.2461	54.5796	37.913	75.9475	135.528	151.2	0.94	1.25	70.95	15
	8	3.94	6.89	4.21	1.05	0.57	870.615	13.8336	16.8842	30.7178	884.449	96.592	1.53479	1.87324	3.40804		29.44		46.31				1.37	2.06	63.4	19
	MEAN	3.87135	8.06808	4.19	1.03875	0.485508	786.799	15.2243	9.41461	24.6389	808.802	96.9758	2.00172	1.0225	3.02422	48.0632	28.4876	59.8922	41.4601	85.6036	138.459	163.655	1.245	1.725	74.8937	19.5
	SD	0.573444	0.987757	0.637674	0.0335676	0.0485123	227.204	2.85866	7.77769	8.8715	233.488	0.638025	0.631045	0.740429	0.638025	5.75857	3.01289	11.1867	4.84135	12.3287	12.3484	17.2018	0.425071	0.707248	12.7853	3.77964
	±	0.397369	0.684468	0.441878	0.0232608	0.0336167	157.442	1.98091	5.38956	6.14752	161.796	0.44212	0.437284	0.513082	0.44212	3.99041	2.08779	7.75181	3.35482	8.54322	8.55684	11.9201	0.294554	0.490089	8.85962	2.61911
	CI INFERIOR	3.47398	7.38361	3.74812	1.01549	0.451891	629.357	13.2434	4.02505	18.4914	647.006	96.5337	1.56444	0.509418	2.5821	44.0728	26.3998	52.1404	38.1053	77.0604	129.902	151.735	0.950446	1.23491	66.0341	16.8809
	CI SUPERIOR	4.26872	8.75255	4.63188	1.06201	0.519125	944.241	17.2052	14.8042	30.7864	970.598	97.4179	2.43901	1.53558	3.46634	52.0536	30.5754	67.644	44.8149	94.1469	147.015	175.575	1.53955	2.21509	83.7534	22.1191
	P	0.497749	0.690331	0.801315	0.0297097	0.877878	0.860628	0.133797	0.954468	0.385727	0.911103	0.33631	0.349308	0.683807	0.33631	0.0824758	0.303686	0.0468116	0.776654	0.0602755	0.34166	0.552093	0.157008	0.593689	0.381261	0.332994
		Overall variables
	MEAN	3.77605	7.95964	4.15533	1.092	0.48835	778.177	17.1501	9.32678	26.4769	803.248	96.5878	2.32527	1.08688	3.41215	45.4948	29.5427	65.7637	41.8701	92.0734	141.546	166.087	1.40067	1.81067	72.75	20.3333
	SD	0.537146	1.01675	0.531825	0.0911555	0.0666037	189.44	4.74101	6.01493	8.18167	192.269	1.42697	1.23046	0.612729	1.42697	5.316	3.8074	10.819	5.33661	12.5821	11.2296	13.935	0.43181	0.618185	9.73369	3.35989
	±	0.271829	0.514538	0.269136	0.0461302	0.0337055	95.8679	2.39924	3.04392	4.14042	97.2999	0.722135	0.622688	0.310078	0.722135	2.69022	1.92677	5.47505	2.70065	6.36729	5.68287	7.05193	0.218522	0.312839	4.92583	1.70031
	CI INFERIOR	3.50423	7.44511	3.8862	1.04587	0.454645	682.309	14.7508	6.28286	22.3364	705.948	95.8657	1.70258	0.776805	2.69002	42.8046	27.616	60.2886	39.1694	85.7062	135.863	159.035	1.18214	1.49783	67.8242	18.633
	CI SUPERIOR	4.04788	8.47418	4.42447	1.13813	0.522056	874.045	19.5493	12.3707	30.6173	900.548	97.31	2.94796	1.39696	4.13429	48.185	31.4695	71.2387	44.5707	98.4407	147.229	173.139	1.61919	2.12351	77.6758	22.0336
	Independent Samples Test
			Levene's Test for Equality of Variances		t-test for Equality of Means
								95% Confidence Interval of the Difference
			F	Sig.	t	df	Std. Error Difference	Lower	Upper
	RD	Equal variances assumed	0.000617153	0.980558	-0.696019	13	0.293249	-0.837634	0.429419
		Equal variances not assumed			-0.697371	12.8245	0.292681	-0.837286	0.429072
	RT	Equal variances assumed	0.37915	0.548688	-0.412633	13	0.561724	-1.44532	0.981746
		Equal variances not assumed			-0.407261	11.7657	0.569133	-1.47456	1.01099
	NS	Equal variances assumed	0.705063	0.416263	-0.251865	13	0.294943	-0.711471	0.562899
		Equal variances not assumed			-0.256953	12.7509	0.289103	-0.700096	0.551525
	RS	Equal variances assumed	12.6507	0.00351051	2.88297	13	0.0395798	0.0286002	0.199614
		Equal variances not assumed			2.71738	7.04148	0.0419916	0.0149312	0.213283
	WR	Equal variances assumed	2.40648	0.14483	0.215457	13	0.0364673	-0.0709257	0.08664
		Equal variances not assumed			0.207118	8.95641	0.0379357	-0.078023	0.0937373
	EPT	Equal variances assumed	0.31376	0.584906	-0.620232	13	1.36268	-3.78907	2.09872
		Equal variances not assumed			-0.60841	11.1558	1.38916	-3.8975	2.20714
	TMD	Equal variances assumed	3.79446	0.0733454	-0.458684	13	218.941	-573.419	372.569
		Equal variances not assumed			-0.474486	11.629	211.65	-563.208	362.358
	WOXID	Equal variances assumed	2.06663	0.174186	-0.175628	13	105.191	-245.726	208.777
		Equal variances not assumed			-0.17914	12.7609	103.129	-241.696	204.747
	WPCr	Equal variances assumed	1.54514	0.235808	1.73862	13	2.37412	-1.00129	9.25665
		Equal variances not assumed			1.6614	8.33638	2.48445	-1.56148	9.81684
	WLa	Equal variances assumed	2.75812	0.120675	-0.0566124	13	3.34354	-7.41257	7.03399
		Equal variances not assumed			-0.0587005	11.3715	3.2246	-7.2584	6.87983
	WANER	Equal variances assumed	0.126322	0.727977	0.892263	13	4.41574	-5.59962	13.4796
		Equal variances not assumed			0.897969	12.9611	4.38768	-5.5419	13.4219
	WTOTAL	Equal variances assumed	2.11344	0.169724	-0.11138	13	106.839	-242.71	218.911
		Equal variances not assumed			-0.113881	12.6271	104.492	-238.32	214.521
	POXID	Equal variances assumed	1.72936	0.211218	-1.09496	13	0.759814	-2.47344	0.809515
		Equal variances not assumed			-1.03189	7.02626	0.806256	-2.73701	1.07308
	PPCr	Equal variances assumed	1.74995	0.208682	1.05959	13	0.656586	-0.722754	2.11418
		Equal variances not assumed			1.00258	7.38324	0.693923	-0.928044	2.31947
	PLa	Equal variances assumed	0.753018	0.401258	0.405756	13	0.338874	-0.594593	0.869593
		Equal variances not assumed			0.414914	12.6203	0.331394	-0.580628	0.855628
	PANER	Equal variances assumed	1.72936	0.211218	1.09496	13	0.759814	-0.809515	2.47344
		Equal variances not assumed			1.03189	7.02626	0.806256	-1.07308	2.73701
	VO2max	Equal variances assumed	0.429576	0.524563	-1.91122	12	2.68714	-10.9905	0.719066
		Equal variances not assumed			-1.91122	10.9352	2.68714	-11.0544	0.782924
	Offensive Correlations
			WOXID	WPCr	WLa	WANER	PPCr	PLa	PANER	VO2max	VO2mean	VO2peak	HRmean	HRpeak	LAmean	LApeak
	RD	Pearson Correlation	0.270586	-0.617123	-0.331437	-0.638722	-0.553284	-0.576216	-0.620852	-0.206143	-0.621951	-0.594844	-0.300512	-0.380669	-0.631478	-0.51858
		Sig. (2-tailed)	0.55727	0.139854	0.467723	0.122569	0.197618	0.175737	0.136786	0.657428	0.135889	0.158891	0.512555	0.399544	0.128237	0.233066
		N	7	7	7	7	7	7	7	7	7	7	7	7	7	7
	RT	Pearson Correlation	0.144289	-0.693669	-0.278561	-0.666166	-0.493921	-0.433146	-0.532931	-0.465252	-0.159283	-0.247713	0.21173	0.14055	-0.0445081	0.0549573
		Sig. (2-tailed)	0.75759	0.0838819	0.545233	0.102292	0.259914	0.331661	0.218071	0.292795	0.733009	0.592251	0.648558	0.763744	0.924516	0.906842
		N	7	7	7	7	7	7	7	7	7	7	7	7	7	7
	NS	Pearson Correlation	0.244829	-,860*	-0.473554	-,897**	-0.660487	-0.721231	-0.749899	-0.552705	-0.381548	-0.454814	-0.0629328	-0.160475	-0.276488	-0.17624
		Sig. (2-tailed)	0.59671	0.0129342	0.283092	0.00623127	0.106332	0.0673632	0.0522309	0.198185	0.398364	0.305199	0.893373	0.731064	0.548353	0.705431
		N	7	7	7	7	7	7	7	7	7	7	7	7	7	7
	RS	Pearson Correlation	-0.660339	0.707879	0.129271	0.59473	0.751447	0.576967	,789*	0.366687	0.416433	0.381195	0.507066	0.33921	0.477667	0.387854
		Sig. (2-tailed)	0.106438	0.075124	0.782372	0.158992	0.0514732	0.175042	0.0348188	0.418485	0.352711	0.398838	0.245434	0.45669	0.27834	0.389945
		N	7	7	7	7	7	7	7	7	7	7	7	7	7	7
	WR	Pearson Correlation	0.114374	0.0221784	-0.0526092	-0.0124475	-0.0876837	-0.124049	-0.106976	-0.10805	-0.591897	-0.533243	-0.251102	-0.332279	-0.461929	-0.488213
		Sig. (2-tailed)	0.807099	0.962358	0.910811	0.97887	0.851715	0.791024	0.819429	0.817637	0.161501	0.21775	0.587028	0.466523	0.29672	0.26632
		N	7	7	7	7	7	7	7	7	7	7	7	7	7	7
	EPT	Pearson Correlation	0.0245204	-0.13475	-0.269463	-0.247884	-0.149128	-0.341354	-0.216134	0.223847	-0.482321	-0.399633	-0.447413	-0.548525	-0.620575	-0.564312
		Sig. (2-tailed)	0.958385	0.773312	0.558971	0.591988	0.749638	0.453663	0.64159	0.629434	0.273006	0.374413	0.314131	0.202314	0.137014	0.18694
		N	7	7	7	7	7	7	7	7	7	7	7	7	7	7
	TMD	Pearson Correlation	,862*	-0.716251	0.419509	-0.299466	-,848*	-0.0815583	-0.741066	-0.475086	-0.333672	-0.365835	0.125384	0.387906	-0.187841	-0.0360179
		Sig. (2-tailed)	0.0125342	0.0702049	0.348796	0.514097	0.0159911	0.862002	0.0566715	0.281318	0.464541	0.41965	0.78881	0.389875	0.686708	0.938894
		N	7	7	7	7	7	7	7	7	7	7	7	7	7	7
	All round Correlations
			WOXID	WPCr	WLa	WANER	PPCr	PLa	PANER	VO2max	VO2mean	VO2peak	HRmean	HRpeak	LAmean	LApeak
	RD	Pearson Correlation	,764*	0.0490295	0.365791	0.33645	-,812*	0.26642	-0.493332	,847*	-0.085502	0.370959	0.243669	0.564624	-0.0279699	-0.0854783
		Sig. (2-tailed)	0.0274548	0.908217	0.372866	0.415146	0.0142595	0.523598	0.214127	0.0161714	0.840463	0.365627	0.598505	0.186642	0.947584	0.840507
		N	8	8	8	8	8	8	8	7	8	8	7	7	8	8
	RT	Pearson Correlation	0.583685	0.526752	0.0411872	0.205677	-0.300718	-0.0423574	-0.348536	0.54833	0.0195138	0.147784	0.526927	0.669627	-0.113756	-0.197393
		Sig. (2-tailed)	0.128754	0.179828	0.922861	0.625093	0.469224	0.920675	0.397491	0.202507	0.963421	0.726913	0.224288	0.0998697	0.78854	0.639389
		N	8	8	8	8	8	8	8	7	8	8	7	7	8	8
	NS	Pearson Correlation	,767*	0.116348	0.329222	0.326078	-,760*	0.233347	-0.479706	,809*	-0.16653	0.334322	0.133275	0.490539	-0.0602264	-0.123156
		Sig. (2-tailed)	0.0264815	0.783808	0.425863	0.430559	0.0287498	0.578098	0.229011	0.0274492	0.693481	0.41829	0.775749	0.263701	0.887348	0.771406
		N	8	8	8	8	8	8	8	7	8	8	7	7	8	8
	RS	Pearson Correlation	-0.0566231	0.427935	-0.107993	0.0433129	0.379182	-0.0572912	0.308731	-0.372994	-0.458147	-0.285088	-0.588078	-0.426077	-0.154303	-0.143926
		Sig. (2-tailed)	0.894058	0.2902	0.799082	0.91889	0.354242	0.892814	0.456861	0.409898	0.253611	0.493717	0.164913	0.340498	0.715241	0.733842
		N	8	8	8	8	8	8	8	7	8	8	7	7	8	8
	WR	Pearson Correlation	0.284758	-0.558739	0.421468	0.189639	-0.672589	0.399507	-0.197565	0.709724	-0.129484	0.324743	-0.350446	0.00259229	0.0800398	0.101937
		Sig. (2-tailed)	0.49424	0.149984	0.298345	0.652859	0.0676091	0.326813	0.639092	0.0740245	0.759917	0.432561	0.440914	0.995599	0.850565	0.810188
		N	8	8	8	8	8	8	8	7	8	8	7	7	8	8
	EPT	Pearson Correlation	0.418431	-0.308102	0.444602	0.29065	-0.696773	0.406258	-0.214252	0.694824	-0.195844	0.227484	-0.116217	0.247666	0.0432245	0.0764362
		Sig. (2-tailed)	0.302207	0.457827	0.269712	0.484945	0.0548117	0.31793	0.610402	0.0831514	0.642074	0.587954	0.804034	0.592325	0.919055	0.857239
		N	8	8	8	8	8	8	8	7	8	8	7	7	8	8
	TMD	Pearson Correlation	,944**	0.349439	0.608653	0.646163	-,771*	0.522445	-0.155729	0.68773	0.147001	0.513056	0.400876	0.754489	0.245535	0.146285
		Sig. (2-tailed)	0.000430514	0.396185	0.109302	0.0834405	0.0251343	0.184071	0.712695	0.0876948	0.728319	0.193501	0.37279	0.0500014	0.55779	0.729603
		N	8	8	8	8	8	8	8	7	8	8	7	7	8	8
